# Supplementary material for: R-Wave Peak Time and Impaired Coronary Collateral Circulation in Chronic Total Occlusion
Source: J Clin Med. 2026 Jan 7;15(2):450. doi: 10.3390/jcm15020450 (PMC12841970; doi:10.3390/jcm15020450)
Supplement: Supplementary file 1 [file jcm-15-00450-s001.zip]

Archive with 1 entries (1 files):
- jcm-4051341-supplementary.pdf
